# Supplementary material for: Orthogonality in Principal Component Analysis Allows the Discovery of Lipids in the Jejunum That Are Independent of Ad Libitum Feeding
Source: Metabolites. 2022 Sep 14;12(9):866. doi: 10.3390/metabo12090866 (PMC9506031; doi:10.3390/metabo12090866)
Supplement: Supplementary file 1 [file metabolites-12-00866-s001.zip]

Archive with 2 entries (2 files):
- Supplementary Material_1.xlsx
- Supplementary Material_2.pdf
